# Supplementary material for: A Luminescence-Based Human TRPV1 Assay System for Quantifying Pungency in Spicy Foods
Source: Foods. 2021 Jan 13;10(1):151. doi: 10.3390/foods10010151 (PMC7828264; doi:10.3390/foods10010151)
Supplement: Supplementary file 1 [file foods-10-00151-s001.zip]

Archive with 1 entries (1 files):
- foods-1035867-supplementary.ppt
